# Supplementary material for: Effect of Wine Yeast (Saccharomyces sp.) Strains on the Physicochemical, Sensory, and Antioxidant Properties of Plum, Apple, and Hawthorn Wines
Source: Foods. 2025 Aug 16;14(16):2844. doi: 10.3390/foods14162844 (PMC12386142; doi:10.3390/foods14162844)
Supplement: Supplementary file 1 [file foods-14-02844-s001.zip]

Archive with 1 entries (1 files):
- foods-3792871-supplementary.pdf
